# Supplementary material for: Characterizing Cerebral Perfusion Changes in Subjective Cognitive Decline Using Single Photon Emission Computed Tomography: A Case-Control Study
Source: J Clin Med. 2024 Nov 14;13(22):6855. doi: 10.3390/jcm13226855 (PMC11595019; doi:10.3390/jcm13226855)
Supplement: Supplementary file 1 [file jcm-13-06855-s001.zip]

Archive with 1 entries (1 files):
- jcm-3247333-supplementary.pdf
